# Supplementary material for: Mental Health and Recreational Angling in UK Adult Males: A Cross-Sectional Study
Source: Epidemiologia (Basel). 2023 Jul 13;4(3):298–308. doi: 10.3390/epidemiologia4030030 (PMC10366712; doi:10.3390/epidemiologia4030030)
Supplement: Supplementary file 1 [file epidemiologia-04-00030-s001.zip]

Archive with 1 entries (1 files):
- epidemiologia-2358740-supplementary.pdf
